# Supplementary material for: Quantifying allele-specific CRISPR editing activity with CRISPECTOR2.0
Source: Nucleic Acids Res. 2024 Jul 30;52(16):e78. doi: 10.1093/nar/gkae651 (PMC11381363; doi:10.1093/nar/gkae651)
Supplement: gkae651_Supplemental_Files [file gkae651_supplemental_files.zip]

Archive with 2 entries (2 files):
- Supplementary Data 240624 2nd revision.pdf
- Supplementary Tables 190624.xlsx
