# Supplementary material for: Quantifying allele-specific CRISPR editing activity with CRISPECTOR2.0
Source: Nucleic Acids Res. 2024 Jul 30;52(16):e78. doi: 10.1093/nar/gkae651 (PMC11381363; doi:10.1093/nar/gkae651)
Supplement: gkae651_Supplemental_Files [file gkae651_supplemental_files.zip › Supplementary Tables 190624.xlsx]

## Sheet: Supp. Table 1
guide name	guide sequence
VEGFA-site-1	GGGTGGGGGGAGTTTGCTCC
RAG1	AACTGAGTCCCAAGGTGGGT
RAG2	TGAGAAGCCTGGCTGAATTA
TRAC	TGTGCTAGACATGAGGTCTA
TRBC	GGAGAATGACGAGTGGACCC
PDCD1	GGCGCCCTGGCCAGTCGTCT
HBB	CTTGCCCCACAGGGCAGTAA
CCR5	GCAGCATAGTGAGCCCAGAA
IL2RG	TGGTAATGATGGCTTCAACA
WAS	GCAGAAAGCACCATGAGTGG
ATM-ATG	TGATAGAGCTACAGAACGAA
IL7RA	ACAATTCTAGGTACAACTTT
TIGIT	GCCCCTGGGCCCAGATCAGG
BCL11Aen	CTAACAGTTGCTTTTATCAC
CD38-KO	CTGAACTCGCAGTTGGCCAT
Foxp3	AGGACCCGATGCCCAACCCC
CISH-site 1	AGGCCACATAGTGCTGCACA
CISH-site 2	TGTACAGCAGTGGCTGGTGG
CISH-1	CAAGGGCTGCATGACTGGCT
CISH-2	TGCTGGGGCCTTCCTCGAGG
CISH-guide-2	GGGTTCCATTACGGCCAGCG
DCL_ATG3	GCGCTATGAGTTCTTTCGAG
NR3C1-KO1	TGAGAAGCGACAGCCAGTGA
NR3C1-KO2	GGCCAGACTGGCACCAACGG
FANCF	GGAATCCCTTCTGCAGCACC
RNF2	GTCATCTTAGTCATTACCTG
RAG1-STOP	ATTAGGCATAGAGGACTCTC
HBA2-sg2	GGCAGGAGGAACGGCTACCG
HBA1-sg5	GGCAAGAAGCATGGCCACCG
HBA15-5UTR	GGGTTCTCTCTGAGTCTGTG
CD40LG-C3	GTATCTTCTGGCAGAGAAGG
CD40LG-I2-G1	TGGATGATTGCACTTTATCA
TRAC-1	GAGAATCAAAATCGGTGAAT
TRAC-1m	GGGAATCAAAATCGGTGAAT
CFTR-ex11	TCTGTATCTATATTCATCAT
gINS11-FANCA	ACTGCCAGAGCCCGCTGCCC
gGM10-FANCA	AGGATCAAGCCTCAAGGCTG
CD33-811	CCTCACTAGACTTGACCCAC
CD33-846	ATCCCTGGCACTCTAGAACC
CD33-Borot	GGCCGGGTTCTAGAGTGCCA

## Sheet: Supp. Table 2
Gene	gRNA	Forward_primer	Reverse_primer	Amplicon_sequence
DHS	TGGAAGGCGGCGCCGCGGGA	CGGTAGAGGACATGGAATCGAG	GAAGGATCCTCGCCTTTGTCAC	GAAGGATCCTCGCCTTTGTCACCAAACCCTTGGTTTCCAGCGAGGCGACATGGAAGGCGGCGCCGCGGGAGGGCAGCGAGACCGGGAAACCCTGGACGCGGTGCGGTCGGTGGTGTTTAAGCCCTCCGTATCCTTGGAGGAGAAGCGGTTCCCGAGGGTCCAGGGGTACGACTTCAACCGGGGTTGTGACGTCATCGGCCTCCTCGATTCCATGTCCTCTACCG

## Sheet: Supp. Table 3
SiteName	AmpliconReference	gRNA	OnTarget
CD33_846_001	AGGATAAAGGACAATTAGCAACAGTATCAGCCCTGGGTTGAAACATTTTTCCGATATCCTCATGTGCTCTCAGATGCCTGGCACCTAGAACCTGGTCCCCATTTTAAGAAGCTGTCTGACTTATAAAATTGGTTTCCACATGAGCTGCCTGCACTTAGGTGTATGTAGTATTC	ATGCCTGGCACCTAGAACCT	FALSE
CD33_846_0011	ACTTTCAGCCTTAGGACCTGGAGCAAGCCAGTCTCCCTACGGTGAGGTTGGAGGAGTCTTCCCGGTGGCTCACCTAGGACTGCCGGGTTCTGAGTGCTGGGAGGGTGGAGAGAGGGTTTAGAGGGAGGCGGAGCCAGAGAGGGCACCTGATCAGCCCCAGGACTCAGAGATGCAATCCC	ACCCTCCCAGCACTCAGAAC	FALSE
CD33_846_0012	GAAAGATGAAAATGATGCCATCTCTTTCTCTCTCAATGAAATGATTCATCCCTGACATTAGAACCTGGGTTTAGAGTTTGTAAGCCATGTTCACATCCATCAGATAGAAAGAACTGTGTATATTGTAAGATGAATTTCACACAGACAGAGGGTCCATGATGAAGGTGAGGATA	TCATCCCTGACATTAGAACC	FALSE
CD33_846_0013	TGCCTCACAGTTGCTAAATTGTCAGAGTTAGGAATTTAATACTTAGAAGTGGTGGTGAGCTCCCTGCGTGGGGACAACATAGTAGTATCCCTAACCTAGAACCTGGCAGAGGTCTAGAATATTGTGGGGGCTTAGTAGAAATGTACTAAACAAGGAATGAATGAATCAGTCTTCCACACCCTT	GTATCCCTAACCTAGAACCT	FALSE
CD33_846_002	GCTGGCTACTTTCAGTAACAAACCATAATACAGAGAGAAGACAGTTTGAGGTTAAACCAGCAGGGCCCAGGGTGGGGCAGGCTGGCACTCCTAGAACCAGGTGGCACTGCTCTCCATCTGTGAAGGTTACAAGCACATATACTATTTTCCCTTGGAAATAGAGACCATGTCTTGTTTGTCCATG	GGCTGGCACTCCTAGAACCA	FALSE
CD33_846_003	TATTCCTCAATCTGGCTGCTGAGTGCCCTTTGGGTGTTTATGATTTTAACTGCCTGCCCCTGGTTCTAGTTGCCTGGGTTAGGCAATGAGGGTATTTTGTGCAAATTGTGTCCTGAGTGCCTATGCTGCAGCTCCCCATGAGTCTTCCATTCTAATTCTAATCAACTTCCAGCTATCTATCTTAAGCAGAGTACCTTTTAGGACAGGGTGA	TAACCCAGGCAACTAGAACC	FALSE
CD33_846_005	CCTCTTACCAGTTTCTTTTCGATCACAAGGTAGATATTCTAGGCTAGAGTCTTATATAACTCTCTTACCATTGCCTTTCAATTCTAATGAAATTCATTTGCTCATCCCTTTAATACATATTACTTGAAGCCCTGTTCTAGGTGCTAGGGATAAAGAGGAAAACAAAACTGACAAAAACGCTGCATTCATAAAACGTGTATTCTAGTAGTTGAGAGAGACAA	TATCCCTAGCACCTAGAACA	FALSE
CD33_846_006	TGCATATCTATTGCCTGTTTCTCTGTCTGCAGAATGATATTTTCATGAGTCTGTTCTCTTCTATATTCCTGAACCCTAACACCTAGAACCTGGCACCTGATAGGTGCTCAATGAATACCCCTTTAATAAATGAAAGGGTGAGTCTCAACTGCCTGATTGCCCCCAGCAAGAACAAGACAGCAACTAAATACC	GAACCCTAACACCTAGAACC	FALSE
CD33_846_007	GAGGTCAACAGGAGTCTGAGAACTCTACCCATTAGTTCTATTTTCTATGAGGCACAAGAATTCTCAATGGCACCTAGAACCTGGCACCTGCCTTGCGAAGCCAGCTCAGGGACTCCCTCTAGGAGACAGCAGGGTGCAGAGATCAGACTGCATGGACATAGGG	TCTCAATGGCACCTAGAACC	FALSE
CD33_846_008	AGGGCATTCTCAGACACAGACTGAGATATTCAGGATGGGATCCGAAGCACCTAGAACCTGGTAGCCTTAGAAAGCTGGGCTGACCTAAGGGCAGAGTTGGTGTTCTGCACGTCATCCTCCTCGTCATCCTCATAGTCATCCTCATCATCTGAGTACTGCTGGGG	ATCCGAAGCACCTAGAACCT	FALSE
CD33_846_009	TCTTTATTCTACATGTCCTCCTTTCCTAGGACGTAGCAATGTTTCACTCTACCTCAGAACTGATCAAGCAACAAGATAAGTAAGACCCAGTTCTAGATGCTAGGGTTAAGAAAAGGGAAGAGAAACAATTGGAAGAAGTTTAGTGGGAATGACATCATGATATTTACCTGTAGGAATGACACATACAAGTTTAG	TTAACCCTAGCATCTAGAAC	FALSE
CD33_846_1	CCTGATTCTGCATCCCCTCTTTCTCCTCACTAGACTTGACCCACAGGCCCAAAATCCTCATCCCTGGCACTCTAGAACCCGGCCACTCCAAAAACCTGACCTGCTCTGTGTCCTGGGCCTGTGAGCAGGGAACACCCCCGATCTTCTCCTGGTTGTCAGCT	ATCCCTGGCACTCTAGAACC	TRUE
CD33_846_10	TTGAAAGAATCATTTCCCACACCTTCAGAACTTTTCCCAGCAGCCCTGTCCTGGTTCTAGTCTGCCAGAGATCTTTGGCACTCAAATAAAGTCAGAGGCACCTCCTCAATGCCTACTCCTCATCAAGAGTGTTTGTAATTGAAGACCAAGACAGATAAAGGACCATTCTTCTGACTAG	ATCTCTGGCAGACTAGAACC	FALSE
CD33_846_11	TGTAAAGGTACCTGTCCTCTGACCGATTAAGCAAGAGTCGTGTGCTATCAAACTATAACTGACCTTCATTGTAGAGCAACCCTGGCTCTCTAAAACCAGGTTACATAAATAACAACGTTCCAATTTCTGTTTCACATCAGGCTTAAATGATAATCCCAGCCCCTGGATCTATCGAGAGCTCAAAAGATCCTTGGATAAGACAAATGCCAGTCCTGGTGAGTTTGCAGTCTG	AACCCTGGCTCTCTAAAACC	FALSE
CD33_846_12	GATCTCATCTTGTTTAGCTTACTGACCAGTAGTAATTCCTCCTCATGTCTTCCCTTGGCCTCTAGAACCAGGCTGTCTCCTGCTTCTACTCCTATGTCAAGCTCCATTATACCTCCTCTTTCTCATAAATACAGCATTCTTCAGGGCTCCAACACGCTAATGCTATACTGCCTTCCTAAA	TTCCCTTGGCCTCTAGAACC	FALSE
CD33_846_13	AGGCAAGGTGTCTCTTCTTAGACCAGCAACTCAAGTGTCTCTTGTAGATGGTTTCATTAAGTTCAACCTGGATCTAGAGTGCCTGGTGCAGGGCCAACATCATTAAAGCCCTCAAGGGACGTCAGTTGTGTTTCTTGTGATGACTGGGAAGGGTTAAGAATGC	GCACCAGGCACTCTAGATCC	FALSE
CD33_846_14	GAATTAATGAAGCCTACTCACCAGCAGATGATGTAATCCTGGTGGCTTCCCCCATCAGATCTAGGCTGCCTGCCCCACGGATACCTTCTGGGCTAATTGCCTGCTTTGCACCTGTTCCTTCTCGGGAGGCCCTGGCACCCTAGCACCTGGTGCCTGTGCCATCTCCCCTCTCTGCCAGGACACCCAGAGGCCCTTGTGAATAGCAAAGCCCACTTAACG	GGCCCTGGCACCCTAGCACC	FALSE
CD33_846_15	TTCCTTCTCCCTTCACTCACCTTTCCCCTACCTCTGCTTCCTGAGAGCACACTTCTTGAAAAAATAATAGCACATACGCTCTTGCCTCAAGCTGTAGGTTCTCCAGGTTCTAGGGTACCCAGGTATAGCAGACACTACGGATGCTCTACTCAGCATCCCTTCAGCTTTT	TACCTGGGTACCCTAGAACC	FALSE
CD33_846_16	CCTATCAAGTCTCCTGGCCTTCAAGGTCCTCAGGCCCTCTGTGCCCCCTCTCCAGGCACCCTAAAACCAGGTTACAATGCAAGCTGGCTGTGCCCAGGGACACCAAGCCTGTGCCATGCTCTTCCCCTGCCTACAATTACACTGAGCACTTTCCCACGCAGTCAGCTTCTAC	TCTCCAGGCACCCTAAAACC	FALSE
CD33_846_17	TCCTTTTATTCAAAGTGTTCCCCGGTTCATAGATCATTTCCAGGGTCTAGGGTGCCAGGGTAGTTACCCAATCTGTCTTGCCCTAACATGATCATAAATAGTCCTAATCTTGAACCCCTTACAATGTCATAAACTCTCTTTAGCTTCTGGTAAAGAGCATGTTCCA	TACCCTGGCACCCTAGACCC	FALSE
CD33_846_18	TCCTTTGTCTTTCAAAATTTGCGCTCAGGGTTTATAAAAACTAGGTTCTAGAGTGCCAGGGAGTAGTAGATGCCTTGAAACAAACACAAGCCCCACCTTTTGCTTACCCTTGTATATTGGCACTTTCTCTTTGTTTTTGACCTTTTGTAGTTTCTCTTTTATAGACTATTTAGTCATGCTTTAAAAAAGTTTTTCTATTTTCTACTGTAGTTTTAGGTGTTCTGTACCAG	CTCCCTGGCACTCTAGAACC	FALSE
CD33_846_19	GCCTCCATGTATCTTTCTTTGAACACACGCAGCTCCGTGCCTGTTCCCTGCTGTATCTCTGGCACCCAGAACCTGGCACGTAATAGGTGTCAATATGAGTGATGGCTACACGAAGGAATGAAGGAAGAGACTGCGGCTTATTGGAAGAGAGGGGTTATGTAATCAGAGCTGGTC	ATCTCTGGCACCCAGAACCT	FALSE
CD33_846_2	GCTTCCTCATGCTTCCACCACACCGGAACATGCCTGACCACCAGAGCAAATGGGCCATGTGCAATGACTCCGAAAGGCCGCCTGGTTCTAGTGTTCCAGGAAAGTCAGGGAGACACACCTAAGGCCTGGGAAATGTCACCTGGGACTCTCTGGTCAACACACA	TTTCCTGGAACACTAGAACC	FALSE
CD33_846_20	ATGGGAAGTCCAGGGTGACAAACTGGGGTCCCCCATTGTGCCAGCTCCTGGTGACTGCCAGGTGCTAGGGTGCTGGGGTGCTGTGCTGACAGGTGGGAGGTGCCAGGATGGATTCGAGGTGCCTGCCCTGGCTCAGGTGGATAGAGTGACAGCACATGCCAG	CACCCCAGCACCCTAGCACC	FALSE
CD33_846_21	CCATCACTTCTAGACTTCTCCTCATTCCTGGGCTCAATCTCAAGACCCCTCTCCCACACCTCCAGGCTGCAATACTGGGTTCTCCATCACCTCTGGGCTTGCATCACCTCATGATTCCCCATTACCTGCAGAATGCCTGCCACCCCAGAACCCGGGGGATCCCACCTCATCTCAGATACCCCATCATGTCCAATAGTCACCATCCCAGAAC	ATGCCTGCCACCCCAGAACC	FALSE
CD33_846_22	GCCTTTGAATGAGTGTCCTTATAAAAGAGATCCCAGAGAGATACCTCACCCCTTCTGCCATGTGAGGACACAGTAAGAAGATGGCACTCTAGGAACCAGGAAGAGGGCCCTCAACAGACAATGAATCTGTAACCGTGATCTTGGGCTTTCCAGCTCCAGAATTGTGAAAAATG	GAAGATGGCACTCTAGGAAC	FALSE
CD33_846_23	CTTTAGTACAAGAAGTGTGGAGAAGAGTCTGTTAATCTGTGTATTTACTAGGTTTTTATTATTATTATTATTATTATTATTATTTTTCTTTTTGAGCTCCCTGGACAATTGTGAAAAACAGCCAGGTTTTAGAGTGCCTGGCTCTATCAGAGCAGATCATACCATACCCAAAATATGCTAGCTTTAACA	GAGCCAGGCACTCTAAAACC	FALSE
CD33_846_24	CAGCATGGTCTCCTGATCTAGCATTAAAATACCAGCTAAACTTAGCCTGCGCCAGGCTGTCTACACACATTTACTCATTTATCAGAAAGCACAGAGCTAAGCCCTCGCACTCTGGAACCAGGCTACCTGGATTCATGTCTGGGCTCTGATGAGTCTCAGAGGCATGACTCGGACAGAC	AGCCCTCGCACTCTGGAACC	FALSE
CD33_846_25	GAGGGCTCCCTAAAGCCGAGGTGGAGGAAGAGGAGGGTAGAGGAGGAGGGCGGTATTGCTGGGAACCGCCCCCTCCCTGCCCTGCTCCCTGCTGCCCCACCCGAGCCCTGGCAGTCTGGAACCTGGCTGGAGTCGGAACTCTCCGCGCCTTCGAAGGGAG	AGCCCTGGCAGTCTGGAACC	FALSE
CD33_846_26	AACTCCTAACCCCTAGCACGCCTGCCTAGGGGAACAGGAATAAGTCAGGAAAGAAACACTCTTCACTTCTGTGAGTTTTCTAAGAGCAGCAAACGGCGGCTGCTCACTTAGAGAACCTATGGTCTTTCCTGGTTTTAGAGGTCAGGGAAGCAGCTGCTAGCAGCAGAGACTCAAATCAAAGGGGAGTCCCACAAACGTTTTGAAG	CTTCCCTGACCTCTAAAACC	FALSE
CD33_846_27	TGCTCCTTAAGTTCTACTCAGCTCAAAATCATGCCTCATAGAAGCCCTCCCTGACACTCTAGACTGGGCTGAGTCATCACTTGCATGCCTTCATAGTATCTTTCCCATCTAACACTTCTCACATTTGTAATTAAATTGTTCATTGACTAATTAGTTGTTTCGTGTCTGCTGTC	CTCCCTGACACTCTAGACTG	FALSE
CD33_846_28	AACCATCTTCATCACCCAACCTGCTGCAACCTCAGCCCACACCCCTCCCCTGCTCTGCCCTGGCACCCCTGGCCCTCTAGAACCTGATCTGTGTTATTGGTTTTTGGTAAAATTTATCACTTTGTAAATCCTAGATAATCTACTCATTTATTAGGATTGTTGTTTGTCTCCTTCCTAGTGTGTAGGCAAC	ACCCCTGGCCCTCTAGAACC	FALSE
CD33_846_29	TGTAATCTCAGCTACTAGGGAAGGGGAGGCAGGGGAAGCGCTTGAACCCAGGAGGTGGAGGTTGCAGTGAGCCGAGATCATGCCGTGGCACTCTAACCTGGGTGACAAGAGTGAAAATCCGTCTCAAGAAAAAAAAAAGAAATAAAATTATACAAAATGTATTATTAGGAACCTTTTATTTCTAAATTAACAATACATTTTGGGCATTTTTTATGTGAGTATATGCGTAAGATCTACC	TGCCGTGGCACTCTAACCTG	FALSE
CD33_846_3	CAAATCCACAGACAGAACACAACAACCCTGGGGCTCGCTCTTCCTCAGGGCGGACACACCAGCAATCCTGAAGCTGTGTGAGCAATAGGCGAGGTGGCCTGTGAATCCCTCCCGGTTCTAGGGTGTCTGGAAACTGATGGCAGCTCACCGCCTCCGTCACCGTCACCTACATTACTTCAAGAGC	TTTCCAGACACCCTAGAACC	FALSE
CD33_846_30	AAGCAGTTGGTTCTCTTGCCTAGCCCACTGCCACTGGACTCTCTTCCCTGTATGTAAACTCCCCCCAAAACCCTCTGTCTCCTTTGCTGGCTCTGGGTCTCCTTGGCCTCTAGAACCTGGTGCCATCCCCACTGGAGTTGATAGGGGTTCAGCACAAATTGGTGTTCCTT	TCTCCTTGGCCTCTAGAACC	FALSE
CD33_846_31	GTCCACATTTCCTAGAAACCTCCCAGATGCCCTCAGTTGCAGTTTGTTTCTCTGGGTTCTAGGGTTCCAGTGATCCCGGGCCACTTTTTGGGCTTGTTTCTTGGCCTGGAGGTTCCCTACCACGCAAATGATGTAAATTCAAGTTATACACCCAAATATGTCACAGAACTGGCATTTTGATTTCTGGTGACTATTTTCTAACCCAAGGC	ATCACTGGAACCCTAGAACC	FALSE
CD33_846_32	GAGGTTAAGCTACTTGTCCCAGGTCACACAGCCAGTAATGGTCAGAGATAGGGTACAGACCCAGACACTCTAGAACCAGAGTTTGTGCTCTGAACACACTAATCTATACTGATTTTAATCACTATGAAATACAGATATCCTGTGCTATCTTATTGAGAGGGTTAAAACCAAATTCAGGGTCCCA	GACCCAGACACTCTAGAACC	FALSE
CD33_846_33	TCTATCCATGTGAGGAACCACCAAGACCTACTAGCTAGGTTTACGATCCAGGTTCTAGATACCAGGGGTTAGGAGGGAAGGACCCCCAAGACCTACTAGCTAGGTCTACAATCCAGGTTGTAGATACTATGAGTTAGGAGGGAAGGCCCAGGAGTGCCATTCCCCAGGTTCAAATTCCAGCTCCAAGACTCACCCTGTGTGTGCCCTGGCATAACTCAAGGTG	AACCCCTGGTATCTAGAACC	FALSE
CD33_846_34	TGGACAGAGTTTACTGTGTATTCATCCATTCATTTAAAAAACAAAAAACAAACATTACATTCTAGGCAGTATGCCAGGTTCTAGGGAGACAGTGATCTGCCCTCAGTGAGTACTACTTATTGATTTTGAGCAAATTTTCACCTCTTGAGTTTACTTTCCCATTTGTAAAAGGGATGAAAATAATACCTATTCCATATTTCCCAAGAATCACTGTTGTAGTGATCCATAGTTCTAGCAGGAGAT	ATCACTGTCTCCCTAGAACC	FALSE
CD33_846_4	TGTCAATGGGTGATATTGTGCCACAGTGGATTCAGAGCCTGGTTCCAGAGTACCATGGATCTGACTGTACCTCCTGGCTTATCAGCTGTGTGACCTTGGGCAAGCTACTTAAACCCTCTGAGCTCTCAGTTTCCAAACCAGCAAAATGGGGATGAGAAGGGTA	ATCCATGGTACTCTGGAACC	FALSE
CD33_846_5	GCCTCTCATTGCTGCAAGGAAAATCCTAGATTTAACAGATGGATTGGATGAAAAAGAAGAATCCATAGCATGACTTTGAAAGTCTTAGGCATAAAAGATATGACAGTACCTGGACTCTAGAACCAGGTTGCTTGTATTTGAAGTTAATCTCTGTCATTTAACGAGCTGAGTGACCTTGGG	AGTACCTGGACTCTAGAACC	FALSE
CD33_846_6	GTGGACTTTGGCTTTAGCATGACATTCGGGGAAAGGAGATTCGGAAACCCTTTTTGTGGCATGTACCCCTATGTGGCCACAGAACTCTTCCTGGTTCCAGGGTGCCAGTGACCCACCATGGGATAAACAACACCTCAGCATGATTCTCTATTCCACAATGGCCAG	GTCACTGGCACCCTGGAACC	FALSE
CD33_846_7	ACTGACACACGTATGCATTTTCCACAAATAGTATGTTGAAAATAAGTATAGCATGATGGTTAAGAATGGAGACCCTGGTGCTAGAGTGCCTGGGTTCAAGCCCCAGCGTGGCCATTTATTGGCAAGGTGATTCTGGGCCTATCATTTAATCTGTTTCCTCACATGTAAAATCGGGGTACTCAC	AACCCAGGCACTCTAGCACC	FALSE
CD33_846_8	GCTGTCTCTACTGAGCCAAGACCTTAGGTCCTGGGGGATGACCCCTAGCACTCTAGAGCCAGGGGTCAGCCACAATTTTTGGTCTCCTACAGCAACTCCATGGGAAGAACCTGGTTTTTAGTGACGGCTACGTGGTAAAGGAGACAATTGGTGTGGGCT	ACCCCTAGCACTCTAGAGCC	FALSE
CD33_846_9	GAGAAACTGTCCAGGGTATTTCCAAGGGACAGGCCAGGGTGGGTGGGGCAAAGGGAAAGAGCTCTGAGGACCCCCTACCCGGGTTCTAGGGTTCTGGGGTTGGAAGGGGCATCAGGGTCCTGGTCTGGGACCCACCCCCACCAGGCCTTGCTATGCCAAGAGGACTGCAGGACTTT	AACCCCAGAACCCTAGAACC	FALSE

## Sheet: Supp. Table 4
SiteName	AmpliconReference	gRNA	OnTarget
NR3C1_KO1_1	GAGAAATCTAGAAGACTGAGCCCTGGGGTCCTTCAACACTAACACTTCAGGGAGATGGGAAGGAATCAGCGAGTGAGGAATGAGCCTGAGAAGGAACAGCCAGTGACGGGGGAGGAAGACCCCAAGTGTGGTGTCCTGGACCCAAGTGAAGAATGGGTGTTGAGGGGAGAACAATGAATGCTGAGT	TGAGAAGGAACAGCCAGTGA	FALSE
NR3C1_KO1_10	GATGAGAAGGAGCTATATTGAAAGGCAAAGAGGAACTGTTGTTTGAATTTTCCTGAGAGCCTGGCTTAGGGCTGGGCCTTCTCTTAAACCTCATAACAATGAGGTTGGTACTTTTAGTCCCTGTTTTACAGGGGTCAGAATAGACTGTAAAGGGATAACTGAGAAAGGACAGAGAAGTGACAGCCAGAGGGGCTATAAAAACATAAAAGCAAGCATAGATCTGCTACTACTTTGTAACAAGATGGTTCC	AGAGAAGTGACAGCCAGAGG	FALSE
NR3C1_KO1_11	GGGATGATAAATCAGTGCATTTGCTATGGTGGTAGTGATTACTGTTAATAATGATAAATGCACATTCTCTATCCCTGTTTTCTTCCCAACTCACTGGCTGTTTCTTCTCTGTCTCCTCGGCTGCACATTCTCTTCCTGACTTCTCTATCCGTACTCCCTCTCTAAA	AGAGAAGAAACAGCCAGTGA	FALSE
NR3C1_KO1_12	CAGTCCTGCAGGTACTTTGCTCTTCCACAGGTCAAAGCCGTCTCACTGGCTGTCTTCTCTTTGGGGTCTCTGGGGCTCTGGCCAGTGATCAGGAGAAAGACCAGCCCTGAGGGGCAGGGCAAAGGTTGGCCAGGGTCCAGAAGGGTTAGACATCACAGTC	AAAGAGAAGACAGCCAGTGA	FALSE
NR3C1_KO1_13	TTCTGAAGGAATGCCCAGAGAGGTAGCCGGGCAGGGCAGAGGCTGGGGCAGAAGGATTAGGCTGACATTTAGCGTGTGCAGAGAAGCCACAGCCAGGAGAGGGGCTGACAGCCATCTCACTGCGCGTGAAGTGGGGGCAGCTGGAGCCTGCACAGCCGGGCTCATCTTGACCAGCCTATCTCCAC	AGAGAAGCCACAGCCAGGAG	FALSE
NR3C1_KO1_14	AGCTTTGAAGATGGTTGAGGCCAAGTGCCAAGGAATAAGGGTGGCATCTAGAAGTGACAGCCAGTAAAGGAGCCTCAGTCCTACAACTCCAAGGAAATGACTCTACTACAACCAGGGAGCTTGGGAGAGGACAGTGCATCCCAAATGAGAACTACAGCCCT	CTAGAAGTGACAGCCAGTAA	FALSE
NR3C1_KO1_15	GGTAGCTCTTGGAATAAACAGTCTCAGGGCAGGCGAGGTGTGCAGAGTTCATGCCAGGCCCTGGTGTAAAAGTGGTCAGCATGGAGATGTCCAACACTGACTGTTACTTCTCACACAGTCTTGTTTTCATGCTGCTTCCTCTAAGGTCTTTCATCCTGATTCTAACGCC	TGAGAAGTAACAGTCAGTGT	FALSE
NR3C1_KO1_16	TTGAATGTTGCTTTCTGGCCTGCCCCCAGCCCCCATCTTTTACCTATAAAAACCCCAGGCTCTGTTGGCAGAGGGGTGGCACAGTGGCAGAGTGGAGCAGCAGAGAAGGAGAAAAGAGAAGCAGCAGCCAGGTGTCGGAGAGAAGCAGTTTGACTTCAGAGGGATGGCTTGACAGCGAGACTTCAG	AGAGAAGCAGCAGCCAGGTG	FALSE
NR3C1_KO1_17	AAGATGGATGCCTGAAACCCACACAGCAGAGGCAAGACTGGAGAGAAGAGACAGCCAGGAGGGATATACCATAGGAGGTAGAATCCTGTTGTTTTTTTCATTGATTTAAAATGTATCTTCAGGGCCAGGCGTGGTGGTTCACGCCTGTAATTCCAGCACTTTGGGAGGCCGAGGAGGGAAGATTACAA	AGAGAAGAGACAGCCAGGAG	FALSE
NR3C1_KO1_18	CCAAGAATAGGCAAATCGAGAGACAAAAAGTAGATTAGTGATTTCTGGGGGATAGGATTGGGAGTAGGCATGAGGAGTGACAGCCAGTGGGTACGGAATCCTTTTGTGGATGTGGTTCTAAAATTAGACTGTGGTGACATTTGCACTACTCTATAAATGTAAAAACCATTGAGCTGCACAC	TGAGGAGTGACAGCCAGTGG	FALSE
NR3C1_KO1_19	CCTTCCAAAACTGCATCACACTTAGTGGTCCTCAGAGCAGCTGCTTTGTGAGCCGGCAGGCTGGAGGTTGGAGGGGGCAGGGCGAGGGCACGGAGAGGCAGCCGAGACTGTCTGGGGCCAGAGGCCAAACTTGGCCAACCCAAGACAAACACGGGCTGGAGATAAAAAGAGGAGAGGAGGAAGCACAGCCAGTGATGGCAGCAACAACACAGATGGAAAATAAACAGCACCGAGGG	GGAGGAAGCACAGCCAGTGA	FALSE
NR3C1_KO1_2	TTTCTGTCTCTCCCATATACAGTCCCATTGAGAGTGAAACTGCTTTGGACAGATCTGGCTGCTGCGCATTGCTTACTGAGCCTTTTGGAAAATCAACCAAAAGTCTTCGCTGCTTGGAGTCTGATTGAGAAGCGACAGCCAGTGAGGGTGAAGACGCAGAAACCTTCACAGTAGCTCCTCCTCTTAGGGTTTTATAGAAGTCCATCAC	TGAGAAGCGACAGCCAGTGA	TRUE
NR3C1_KO1_20	GGCTCACTAGAGTTTCTGTCTCTTCCCACTTTTCTTTGTGGGACAGCTTTCGGGAGGGTGGGGTTGTCTTTGTTATGAGAAGTGACAGCCAGATGGACTCAGTGGCTCACACCTGTAATCCCAGCACTTTGCGGGGCCGAGGCAGGCAGAATCTGAGGTCAGGAGTT	TGAGAAGTGACAGCCAGATG	FALSE
NR3C1_KO1_3	CACAATATCACAGCTGGCTTTATCTTCCTTGATCTCCCAACAGCTTTCTACATAACTGACTTGCTCCTTTTGGAAACACTTCTGGTTTCCCTTCCCTCACTGGCTGCTGCTTCTCAGTCTTGTTGGCTCACCCCATCATCTTCTTCTGCTGGAGCTCTGGATATTAGACAGTCT	TGAGAAGCAGCAGCCAGTGA	FALSE
NR3C1_KO1_4	CTCTCCTCCCTTGTATCTTTCTGGAATTCTTCTCTGACCCTGTTTCTCCTCCGGTTTTTTTTTTTTTTTTTTTAGACAAACCTCTCAAAGGAGGAGCCTCCCTTCACTGGCTTTCCCTTCTCACTTCCCACTCAGTCCTCAACCCACTGCAGGCTAACTTTACCTCCTGATTTCCTCTTTCAGTCACCATTGCTGTGGATTCCAGAAAGACTTCA	TGAGAAGGGAAAGCCAGTGA	FALSE
NR3C1_KO1_5	GACAAGAAGGGAGCTAGGCTGAGGCTACAGCGTTGGAGCACCCAACACTGATGTTCAAATAGGGCAAGAGGAGCCCAAGGCACCTAAGAAGAAACAGCCAGTGAGGGAGGCAAGGAAGGCAGGGGAGTGGGGAACAAAACAAAACATGTTCAGGTAGTACCACAGAAGCCC	TAAGAAGAAACAGCCAGTGA	FALSE
NR3C1_KO1_6	GTTCCCAGTCCTTTGTATTTGACCAAGCAGCAGCGTTTTACACTGTTGATCCCCCCCTTCCCGGATACCTGTTCTTCCCTTGGCTCCTGGGACCCCTCCCTCAGCTTCTCCTCCTGCCCTCACTGGCTGCTGTTTCTCATCCTCCTCTGCTGGCTCTTCAAGGCACTTCTTACTGACCTC	TGAGAAACAGCAGCCAGTGA	FALSE
NR3C1_KO1_7	GGCAATCTGATGTTTAGAGGACAGGGGGATGAGGAAGAACCAGCAAAGGAAACTGAGAAGCAACAGCCAGAGAAAGCAGAAGGTCAAGAGAGAGTGAGCTTGTTAGAGGCTAAGTGAAGATGACGTTTCAATGAGGAGAGAGGGTTATCAAAAGATGCTGGTAGGG	TGAGAAGCAACAGCCAGAGA	FALSE
NR3C1_KO1_8	GAAGACCACATAGGGAATGATTCCATTGATAGGAAATGTCCAGAACAGGCCACACCAGAGAAACAGAAAGTAGATGAGTGTTTGCCTAGGGCCTGGGAAGAGTGAGAAGCGACAGCCAATAGGGCCAGGGTTTCTTTCCAGGACAGTGAAAATGGTTTACAATTGATTGCAGCAATGG	TGAGAAGCGACAGCCAATAG	FALSE
NR3C1_KO1_9	AGCTTTTCCTACCAGAAACGAGAAAGAGAAAAGAATGCATGTTTTAAATAGGTAAGAAGCAGCAGCCAGTAACGGATGACAGAAAGGGCAGAGATATCTAATACTTCTTTTATGCTCCTGACATGTTCGTGCACACACACAAAGGGGAAAAAAAGGACTCTTTTCCCAGGTTGGAGAAAACTA	TAAGAAGCAGCAGCCAGTAA	FALSE

## Sheet: Supp. Table 5
Amplicon coordinates (hg38)	SNV position in amplicon	gRNA	Site Name	Known	ID
chr6:65516381-65516619	65	BCL11Aen	BCL11Aen_1002	TRUE	rs7751898
chr14:55463287-55463468	126	CCR5	CCR5_1	TRUE	rs10138608
chr19:51508947-51509141	67	CD33_811	CD33_811_6	FALSE
chr12:112995155-112995386	44	CD33_846	CD33_846_11	FALSE
chr12:112995155-112995386	48	CD33_846	CD33_846_11	FALSE
chr12:112995155-112995386	64	CD33_846	CD33_846_11	FALSE
chr2:18944122-18944360	128	CD33_846	CD33_846_29	FALSE
chr7:2787087-2787271	100	CD33_846	CD33_846_3	TRUE	rs73049362
chr13:49411955-49412125	36	CD33_846	CD33_846_30	TRUE	rs12184783
chr15:65747449-65747633	38	CD33_846	CD33_846_32	TRUE	rs7181333
chr2:111411693-111411916	47	CD33_846	CD33_846_33	FALSE
chr2:111411693-111411916	188	CD33_846	CD33_846_33	FALSE
chr2:111411693-111411916	197-198	CD33_846	CD33_846_33	TRUE	https://genome-euro.ucsc.edu/cgi-bin/hgc?hgsid=299712069_ukv3D4kSPIQ2m03HHiwv69h2AtPN&db=hg38&c=chr2&l=111411693&r=111411916&o=111411891&t=111411892&g=tgpNA19685_m011_MXL&i=.
chr11:70596375-70596551	139	CD33_846	CD33_846_9	FALSE
chr8:59689691-59689875	124- 125	CD33_Borot	CD33_Borot_003	FALSE
chr16:19138292-19138513	165- 166	CD33_Borot	CD33_Borot_005	FALSE
chr14:29483308-29483519	120	CD33_Borot	CD33_Borot_006	TRUE	rs12433391
chr19:39452821-39453055	190-193	CD33_Borot	CD33_Borot_007	TRUE	rs201092518
chr9:121159551-121159790	131-132	CD33_Borot	CD33_Borot_22	FALSE
chr9:134330123-134330344	167	CD40L	CD40LG_C3_18	TRUE	rs872298
chr1:58901915-58902088	111	CD40L	CD40LG_C3_4	TRUE	rs57891267
chr17:1487690-1487925	195	CD40LG	CD40LG_C3_8	TRUE	rs2358972
chr1:107837074-107837236	43	CFTR_ex11	CFTR_ex11_7	TRUE	rs1113982
chrX:56971134-56971299	55	CFTR_ex11	CFTR_ex11_8	FALSE
chr21:27159086-27159290	158	CISH1	CISH1_001	TRUE	rs1351019
chr21:27159086-27159290	158	CISH1	CISH1_001	TRUE	rs1351019
chr15:100905931-100906161	62	CISH1	CISH1_11	TRUE	rs4246327
chr15:100905931-100906161	133	CISH1	CISH1_11	TRUE	rs4246328
chr19:43182291-43182522	220	CISH1	CISH1_14	TRUE	rs2883678
chr19:42913597-42913838	135	CISH1	CISH1_6	TRUE	rs7248431
chr7:130875420-130875665	85	CISH2	CISH2_0014	TRUE	rs11978062
chr6:156929182-156929364	111	CISH2	CISH2_0016	TRUE	rs157661
chr16:25258050-25258231	124	CISH2	CISH2_0017	TRUE	rs78154367
chr10:34522706-34522944	74	CISH2	CISH2_0020	FALSE
chr10:34522706-34522944	78	CISH2	CISH2_0020	FALSE
chr10:34522706-34522944	81	CISH2	CISH2_0020	FALSE
chr10:34522706-34522944	86	CISH2	CISH2_0020	FALSE
chr6:8407545-8407731	69	CISH2	CISH2_102	TRUE	rs6920085
chr14:100322618-100322786	21	CISH2	CISH2_103	TRUE	rs4905949
chr9:133485578-133485794	175	CISH2	CISH2_13	FALSE
chr12:32040058-32040293	56	CISH2	CISH2_17	TRUE	rs11051744
chr12:32040058-32040293	152	CISH2	CISH2_17	TRUE	rs57133332
chr12:32040058-32040293	179	CISH2	CISH2_17	TRUE	rs1798580
chr7:155844172-155844342	51	CISH2	CISH2_18	TRUE	rs10225551
chr7:155844172-155844342	110	CISH2	CISH2_18	TRUE	rs10228979
chr7:2715651-2715874	86	CISH2	CISH2_19	TRUE	rs13438342
chr6:53823533-53823757	67	CISH2	CISH2_26	TRUE	rs4712048
chr3:6862413-6862596	146	CISH2	CISH2_45	FALSE
chr11:101129784-101129966	74	CISH2	CISH2_56	FALSE
chr11:101129784-101129966	78	CISH2	CISH2_56	FALSE
chr11:101129784-101129966	98	CISH2	CISH2_56	TRUE	1000 genome
chr13:114025321-114025555	45	CISH2	CISH2_93	FALSE
chr13:114025321-114025555	54	CISH2	CISH2_93	FALSE
chr13:114025321-114025555	115	CISH2	CISH2_93	TRUE	rs9645936
chr12:118395841-118396068	197	CISHguide2	CISHguide2_004	TRUE	rs4767671
chr16:34589332-34589552	103	CISHguide2	CISHguide2_1004	FALSE
chr16:34589332-34589552	110	CISHguide2	CISHguide2_1004	FALSE
chr16:34589332-34589552	132	CISHguide2	CISHguide2_1004	FALSE
chr3:93470645-93470827	108	CISHs	CISHsite2_009, HBA15_19, RNF2_001, RAG1_76	FALSE
chr19:39397630-39397785	119	CISHsite2	CISHsite2_40	TRUE	rs1057745
chr8:73419394-73419567	67	CISHsite2	CISHsite2_7	TRUE	rs17289787
chr17:80950096-80950256	56	FANCF	FANCF_6	TRUE	rs1468035
chr3:93470645-93470827	56	FOXP3	FOXP3_002	FALSE
chr21:42031654-42031846	108	FOXP3	FOXP3_10	TRUE	rs78643935
chr17:28470334-28470511	104	FOXP3	FOXP3_19	TRUE	rs17719981
chr19:42553727-42553960	62	FOXP3	FOXP3_32	FALSE
chr17:10154781-10154985	149	FOXP3	FOXP3_35	FALSE
chr3:9976971-9977207	84	gINS11_FANCA	gINS11_FANCA_0022	FALSE
chr16:88440307-88440475	150	gINS11_FANCA	gINS11_FANCA_0025	FALSE
chr8:49847140-49847307	109	gINS11_FANCA	gINS11_FANCA_0029	TRUE	https://genome-euro.ucsc.edu/cgi-bin/hgc?hgsid=298070392_t6ishoAPICw0pW4Y1TpL9PeUv656&db=hg38&c=chr8&l=49847140&r=49847307&o=49847247&t=49847249&g=tgpNA12878_1463_CEU&i=.
chr8:93700591-93700753	150	gINS11_FANCA	gINS11_FANCA_0030	FALSE
chr16:86865850-86866022	108	gINS11_FANCA	gINS11_FANCA_0041	TRUE	rs4843473
chr1:24984755-24984993	196	gINS11_FANCA	gINS11_FANCA_1	FALSE
chr19:8148269-8148441	77	gINS11_FANCA	gINS11_FANCA_103	TRUE	rs6603149
chr15:77880725-77880945	77	gINS11_FANCA	gINS11_FANCA_115	TRUE	rs371078764
chr15:77880725-77880945	102	gINS11_FANCA	gINS11_FANCA_115	FALSE
chr15:77880725-77880945	217	gINS11_FANCA	gINS11_FANCA_115	TRUE	rs138507614
chr2:240463155-240463398	58	gINS11_FANCA	gINS11_FANCA_124	TRUE	rs76543431
chr2:241207911-241208115	118	gINS11_FANCA	gINS11_FANCA_129	TRUE	rs6706573
chr2:241207911-241208115	135	gINS11_FANCA	gINS11_FANCA_129	TRUE	rs967561
chr22:20530499-20530685	123	gINS11_FANCA	gINS11_FANCA_130	TRUE	rs6519408
chr22:44696473-44696656	148	gINS11_FANCA	gINS11_FANCA_141	TRUE	rs4034127
chr15:88859950-88860140	123-125	gINS11_FANCA	gINS11_FANCA_142	TRUE	rs57985365
chr21:41682415-41682589	138	gINS11_FANCA	gINS11_FANCA_144	FALSE
chr15:75710460-75710693	20	gINS11_FANCA	gINS11_FANCA_151	FALSE
chr15:75710460-75710693	135	gINS11_FANCA	gINS11_FANCA_151	TRUE	rs369143641
chr15:75710460-75710693	160	gINS11_FANCA	gINS11_FANCA_151	FALSE
chr7:135329296-135329475	40	gINS11_FANCA	gINS11_FANCA_152	TRUE	rs62479575
chr7:51280108-51280280	64	gINS11_FANCA	gINS11_FANCA_162	FALSE
chr7:74503034-74503269	132	gINS11_FANCA	gINS11_FANCA_168	FALSE
chr9:133553735-133553982	42	gINS11_FANCA	gINS11_FANCA_175	TRUE	https://genome-euro.ucsc.edu/cgi-bin/hgc?hgsid=298070392_t6ishoAPICw0pW4Y1TpL9PeUv656&db=hg38&c=chr9&l=133553735&r=133553982&o=133553777&t=133553778&g=tgpNA19675_m004_MXL&i=.
chr16:58002358-58002544	84	gINS11_FANCA	gINS11_FANCA_18	TRUE	rs3743560
chr16:58002358-58002544	86	gINS11_FANCA	gINS11_FANCA_18	TRUE	rs187145857
chr16:58002358-58002544	88	gINS11_FANCA	gINS11_FANCA_18	TRUE	rs3743561
chr7:149432685-149432858	52	gINS11_FANCA	gINS11_FANCA_2	TRUE	rs17852167
chr13:71865469-71865678	187	gINS11_FANCA	gINS11_FANCA_36	TRUE	rs4883897
chr22:30575466-30575647	152	gINS11_FANCA	gINS11_FANCA_38	TRUE	rs73881482
chr17:6308838-6309024	42	gINS11_FANCA	gINS11_FANCA_41	TRUE	rs9891020
chr7:4434374-4434554	126	gINS11_FANCA	gINS11_FANCA_42	TRUE	rs314590
chr17:41097385-41097611	47	gINS11_FANCA	gINS11_FANCA_59	TRUE	rs7212517
chr17:41097385-41097611	111	gINS11_FANCA	gINS11_FANCA_59	TRUE	rs72625994
chr17:41097385-41097611	177	gINS11_FANCA	gINS11_FANCA_59	TRUE	rs77163010
chr17:41097385-41097611	197	gINS11_FANCA	gINS11_FANCA_59	TRUE	rs72625995
chr19:3080472-3080702	89	gINS11_FANCA	gINS11_FANCA_60	FALSE
chr2:20423031-20423202	149	gINS11_FANCA	gINS11_FANCA_76	TRUE	rs10186821
chr5:149141577-149141770	150	gINS11_FANCA	gINS11_FANCA_80	FALSE
chr1:226939654-226939829	82	gINS11_FANCA	gINS11_FANCA_84	FALSE
chr22:37709432-37709653	35	gINS11_FANCA	gINS11_FANCA_9	FALSE
chr22:37709432-37709653	57	gINS11_FANCA	gINS11_FANCA_9	FALSE
chr16:88738397-88738594	119	gINS11_FANCA	gINS11_FANCA_96	TRUE	rs34600315
chr14:102202163-102202324	150	HBA15	HBA15_0023	FALSE
chr16:46390341-46390549	32	HBA15	HBA15_0024	TRUE	https://genome-euro.ucsc.edu/cgi-bin/hgc?hgsid=299710620_Zw9eokldXMIek8zxgaVlkPjmaLNU&db=hg38&c=chr16&l=46390341&r=46390549&o=46390373&t=46390374&g=tgpNA12878_1463_CEU&i=.
chr2:111176125-111176298	55	HBA15	HBA15_20	TRUE	rs4848406
chr18:43787847-43788086	204	HBA15	HBA15_21	TRUE	rs8091292
chr3:183807030-183807255	129	HBA15	HBA15_22	TRUE	rs263031
chr5:2858966-2859173	54	HBA15	HBA15_23	TRUE	rs73039420
chr5:2858966-2859173	167	HBA15	HBA15_23	TRUE	rs76333963
chr5:2858966-2859173	174	HBA15	HBA15_23	TRUE	rs73039423
chr16:172843-173015	45	HBA15	HBA15_ONTARGET1	FALSE
chr21:27174245-27174428	164	HBA1sg5	HBA1sg5_007	TRUE	rs235953
chr10:129132982-129133151	49	HBA1sg5	HBA1sg5_6	FALSE
chr6:22675932-22676124	146-147	HBA2sg2	HBA2sg2_0018	TRUE	rs35444095
chr15:96499022-96499191	104	HBA2sg2	HBA2sg2_16	TRUE	rs58338924
chr16:173550-173782	185	HBA2sg2	HBA2sg2_3	TRUE	rs2685121
chr6:26594815-26594985	124	HBB	HBB_006	TRUE	rs9461276
chr1:167730131-167730325	129	IL2RG	IL2RG_2	FALSE
chr5:35857029-35857242	466	IL7RA	IL7RA_1001	TRUE	rs1353252
chr5:35857029-35857242	104	IL7RA	IL7RA_1001	TRUE	rs1494561
chr5:35857029-35857242	131	IL7RA	IL7RA_1001	TRUE	rs1353250
chr16:46399716-46399911	38	IL7RA	IL7RA_1006	FALSE
chr16:46399716-46399911	50	IL7RA	IL7RA_1006	TRUE	https://genome-euro.ucsc.edu/cgi-bin/hgc?hgsid=299710620_Zw9eokldXMIek8zxgaVlkPjmaLNU&db=hg38&c=chr16&l=46399716&r=46399911&o=46399765&t=46399766&g=tgpNA12878_1463_CEU&i=.
chr16:46399716-46399911	159	IL7RA	IL7RA_1006	FALSE
chr1:242746651-242746817	70	NR3C1	NR3C1_KO1_11	TRUE	rs56297037
chr20:45560197-45560358	33	NR3C1	NR3C1_KO1_14	TRUE	rs7263748
chr20:45560197-45560358	104	NR3C1	NR3C1_KO1_14	TRUE	rs6032319
chr22:23221719-23221886	73	NR3C1	NR3C1_KO1_20	TRUE	rs2267016
chr10:21147342-21147557	54- 55	NR3C1	NR3C1_KO1_4	TRUE	rs575290796
chr20:5823081-5823261	150	NR3C1	NR3C1_KO1_6	FALSE
chr20:58495753-58495978	75	NR3C1	NR3C1_KO2_003	TRUE	rs4812008
chr20:58495753-58495978	140	NR3C1	NR3C1_KO2_003	TRUE	rs4810133
chr14:67610971-67611146	138	NR3C1	NR3C1_KO2_2	TRUE	rs3759757
chr7:84824644-84824834	161	PDCD1	PDCD1_004	TRUE	rs1599876
chr7:31717759-31717940	95	PDCD1	PDCD1_4	TRUE	rs74562110
chr16:67482484-67482670	26	pGM10_FANCA	pGM10_FANCA_7	FALSE
chr16:67482484-67482670	32	pGM10_FANCA	pGM10_FANCA_7	FALSE
chr1:115104995-115105107	42	RAG1	RAG1_12	TRUE	rs7543383
chr1:206221369-206221535	23	RAG1	RAG1_25	TRUE	rs541951668
chr20:31817873-31818100	193	RAG1	RAG1_27	FALSE
chr7:4729460-4729638	76	RAG1	RAG1_28	TRUE	rs13232425
chr5:135599908-135600135	69	RAG1	RAG1_34	FALSE
chr6:26286876-26287021	58	RAG1	RAG1_37	FALSE
chr14:103699542-103699735	48	RAG1	RAG1_63	TRUE	rs1799796
chr1:34144074-34144289	63	RAG1	RAG1_8	TRUE	rs771147
chr6:38781887-38782118	106	RAG1	RAG1_9	TRUE	rs1678663
chr1:169243561-169243731	101	RAG1_STOP	RAG1_STOP_004	TRUE	rs61808870
chr7:100920721-100920900	116	RAG1_STOP	RAG1_STOP_005	TRUE	rs12705099
chr20:53996076-53996314	163	RAG2	RAG2_30	TRUE	rs2024064
chr1:166974787-166974925	99	RAG2	RAG2_31	TRUE	rs7533688
chr7:31879994-31880239	161	RAG2	RAG2_33	FALSE
chr10:17273433-17273586	26-27	RAG2	RAG2_42	FALSE
chr1:222071972-222072123	73	RAG2	RAG2_44	TRUE	rs12135862
chr2:21304069-21304275	95	RAG2	RAG2_45	TRUE	rs6739502
chr9:67075722-67075917	64	RAG2	RAG2_46	FALSE
chr9:67075722-67075917	71	RAG2	RAG2_46	FALSE
chr9:67075722-67075917	122	RAG2	RAG2_46	FALSE
chr3:93470645-93470827	108	RNF2	RNF2_001	FALSE
chr2:176691813-176691982	89	RNF2	RNF2_6	TRUE	rs1513880
chr19:14756125-14756303	36	RNF2	RNF2_9	TRUE	rs2253472
chr7:142801312-142801540	74	TCRB	TCRB_0	FALSE
chr22:37494940-37495140	29	TCRB	TCRB_007	FALSE
chr12:48444980-48445215	148	TCRB	TCRB_16	TRUE	rs11168572
chr12:48444980-48445215	229	TCRB	TCRB_16	TRUE	rs17234937
chr2:154948908-154949089	113	TCRB	TCRB_37	TRUE	rs111240908
chr17:22433012-22433240	58-60	TCRB	TCRB_38	FALSE
chr4:94540091-94540332	41-42	TCRB	TCRB_41	TRUE	rs10606217
chr6:64502194-64502391	27	TCRB	TCRB_43	TRUE	rs10710004
chr6:64502194-64502391	78	TCRB	TCRB_43	TRUE	rs71551592
chr6:64502194-64502391	145	TCRB	TCRB_43	TRUE	rs13212239
chr6:64502194-64502391	185	TCRB	TCRB_43	TRUE	rs9451826
chrX:129529830-129530062	125-126	TIGIT	TIGIT_10	TRUE	rs769533755
chr13_KI270842v1_alt:23463-23647	70	TIGIT	TIGIT_1001	TRUE	rs36147237
chr13:113749971-113750155	32-36	TIGIT	TIGIT_1003	FALSE
chr7:102551166-102551340	65-69	TIGIT	TIGIT_1008	FALSE
chr2:240857279-240857463	143	TIGIT	TIGIT_18	TRUE	rs11692819
chr6:160456077-160456304	31	TIGIT	TIGIT_29	TRUE	rs62440432
chr7:56084196-56084419	53	TIGIT	TIGIT_8	FALSE
chr7:56084196-56084419	175-176	TIGIT	TIGIT_8	TRUE	rs534790677
chr5:56876183-56876342	91-92	VEGFA1	VEGFA1_11	FALSE
chr5:56876183-56876342	100	VEGFA1	VEGFA1_11	FALSE
chr17:68837931-68838175	87-88	VEGFA1	VEGFA1_18	FALSE
chr22:17971742-17971958	79	VEGFA1	VEGFA1_40	TRUE	rs447955
chr2:156399914-156400093	55	VEGFA1	VEGFA1_41	FALSE
chr17:49240094-49240279	64-66	VEGFA1	VEGFA1_5	TRUE	rs2307632
chr3:97591711-97591895	46	VEGFA1	VEGFA1_50	TRUE	rs79998509
chr11:71786012-71786222	49	VEGFA1	VEGFA1_58	FALSE
chr11:71786012-71786222	54	VEGFA1	VEGFA1_58	FALSE
chr11:71786012-71786222	104	VEGFA1	VEGFA1_58	FALSE
chr11:71786012-71786222	147	VEGFA1	VEGFA1_58	FALSE
chr18:62715087-62715311	96	VEGFA1	VEGFA1_67	FALSE
chr12:21527459-21527672	84	VEGFA1	VEGFA1_70	TRUE	rs11046106
chr17:62084907-62085147	159-168	VEGFA1	VEGFA1_73	FALSE
chr2:240904146-240904324	0	VEGFA1	VEGFA1_92	TRUE	rs11688707
chr5:178282753-178282914	120	WAS	WAS_3	TRUE	rs138374899
chr19:40571536-40571754	58	WAS	WAS_6	TRUE	rs1165840
chr12:106746938-106747106	108	WAS	WAS_8	FALSE

## Sheet: Supp. Table 6
Donor	Site sequenced	Tx SRA	M SRA	%indels 'G'	%indels 'C'	% indels CRISPECTOR
DONOR1 (C/G)	off-target-rs114518452	SRR14666902	SRR14666915	11.6939	0	5.8522
DONOR1 (C/G)	off-target-rs114518452	SRR14666903	SRR14666916	10.7322	0	5.38782
DONOR1 (C/G)	off-target-rs114518452	SRR14666904	SRR14666917	10.2177	0	4.98501
DONOR2 (G/G)	off-target-rs114518452	SRR14666876	SRR14666880	0.0740809	-	0.0740809
DONOR2 (G/G)	off-target-rs114518452	SRR14666877	SRR14666881	0.000877871	-	0.000877871
DONOR2 (G/G)	off-target-rs114518452	SRR14666878	SRR14666882	0.000913893	-	0.000913893
DONOR3 (G/G)	off-target-rs114518452	SRR14666884	SRR14666886	0	-	0
DONOR3 (G/G)	off-target-rs114518452	SRR14666887	SRR14666888	0	-	0

## Sheet: Supp. Table 7
Site name	Replicate	SNV	Mock reads	Tx reads	Mock allele ratio	Tx allele ratio	JSD	NRG	Edited reads	Editing Activity	CI low (95.0%)	CI high (95.0%)
VEGFA_1	2	VEGFA1_70_[84]_T	559	6880	0.604978	0.301874	0.217049	1.0991	1	0.0145349	0	0.0430207
VEGFA_1	2	VEGFA1_70_[84]_C	365	15911	0.395022	0.698126			NA	NA	NA	NA
